# Supplementary material for: Prediction of Dichloroethene Concentration in the Groundwater of a Contaminated Site Using XGBoost and LSTM
Source: Int J Environ Res Public Health. 2022 Jul 30;19(15):9374. doi: 10.3390/ijerph19159374 (PMC9367752; doi:10.3390/ijerph19159374)
Supplement: Supplementary file 1 [file ijerph-19-09374-s001.zip]

Archive with 1 entries (1 files):
- ijerph-1783679-supplementary.pdf
